# Supplementary material for: Evaluating the Causal Relationship Between Human Blood Metabolites and the Susceptibility to Alopecia Areata
Source: J Cosmet Dermatol. 2025 May 20;24(5):e70248. doi: 10.1111/jocd.70248 (PMC12090336; doi:10.1111/jocd.70248)
Supplement: Supplementary file 1 — Appendix S1 [file JOCD-24-e70248-s001.xlsx]

## Sheet: heterogeneity(pleiotropy)
exposure	method	pval
3-(3-hydroxyphenyl)propionate levels	heterogeneity	0.6043
	pleiotropy	0.8249
	MR-PRESSO	0.664
Xylose levels	heterogeneity	0.9942
	pleiotropy	0.8652
	MR-PRESSO	0.994
X-25810 levels	heterogeneity	0.8198
	pleiotropy	0.8181
	MR-PRESSO	0.852
Glycochenodeoxycholate glucuronide (1) levels	heterogeneity	0.3409
	pleiotropy	0.9182
	MR-PRESSO	0.372
Adenosine 5'-diphosphate (ADP) to fructose ratio	heterogeneity	0.6515
	pleiotropy	0.3261
	MR-PRESSO	0.679
Propionylcarnitine (c3) levels	heterogeneity	0.445
	pleiotropy	0.415
	MR-PRESSO	0.409
(R)-3-hydroxybutyrylcarnitine levels	heterogeneity	0.4505
	pleiotropy	0.6288
	MR-PRESSO	0.438
X-12738 levels	heterogeneity	0.9174
	pleiotropy	0.4499
	MR-PRESSO	0.926
Choline to taurocholate ratio	heterogeneity	0.7729
	pleiotropy	0.1408
	MR-PRESSO	0.793
tryptophan to tyrosine ratio	heterogeneity	0.8704
	pleiotropy	0.6926
	MR-PRESSO	0.874

## Sheet: SNP
exposure	SNP	effect_allele.exposure	other_allele.exposure	effect_allele.outcome	other_allele.outcome	beta.exposure	beta.outcome	eaf.exposure	eaf.outcome	remove	palindromic	ambiguous	id.outcome	pos.outcome	pval.outcome	se.outcome	outcome	mr_keep.outcome	pval_origin.outcome	data_source.outcome	se.exposure	pval.exposure	samplesize.exposure	exposure	mr_keep.exposure	pval_origin.exposure	id.exposure	data_source.exposure	action	SNP_index	mr_keep	samplesize.outcome	R2	f	meanf
3-(3-hydroxyphenyl)propionate levels	rs10467439	A	G	A	G	-0.1231	-0.0391	NA	NA	FALSE	FALSE	FALSE	zuwbVm	19630828	0.6329	0.0818	outcome	TRUE	reported	textfile	0.0278	0	7304	exposure	TRUE	reported	BqJRA8	textfile	2	1	TRUE	394872	0.0027	19.5888	21.734
	rs115426945	T	C	T	C	-0.3532	-0.0508	NA	NA	FALSE	FALSE	FALSE	zuwbVm	159945101	0.8088	0.2099	outcome	TRUE	reported	textfile	0.0793	0	7304	exposure	TRUE	reported	BqJRA8	textfile	2	1	TRUE	394872	0.0027	19.8442	21.734
	rs115860272	A	G	A	G	-0.5775	0.2237	NA	NA	FALSE	FALSE	FALSE	zuwbVm	14108526	0.0783	0.127	outcome	TRUE	reported	textfile	0.13	0	7304	exposure	TRUE	reported	BqJRA8	textfile	2	1	TRUE	394872	0.0027	19.7175	21.734
	rs116368733	G	A	G	A	0.2037	0.1209	NA	NA	FALSE	FALSE	FALSE	zuwbVm	138075986	0.5699	0.2127	outcome	TRUE	reported	textfile	0.0434	0	7304	exposure	TRUE	reported	BqJRA8	textfile	2	1	TRUE	394872	0.003	22.0325	21.734
	rs116849224	T	G	T	G	-0.2397	0.3509	NA	NA	FALSE	FALSE	FALSE	zuwbVm	20653428	0.0113	0.1386	outcome	TRUE	reported	textfile	0.0452	0	7304	exposure	TRUE	reported	BqJRA8	textfile	2	1	TRUE	394872	0.0038	28.0663	21.734
	rs11766611	A	G	A	G	-0.2509	-0.1154	NA	NA	FALSE	FALSE	FALSE	zuwbVm	4790832	0.4563	0.1549	outcome	TRUE	reported	textfile	0.0525	0	7304	exposure	TRUE	reported	BqJRA8	textfile	2	1	TRUE	394872	0.0031	22.85	21.734
	rs17123519	T	C	T	C	0.2126	-0.176	NA	NA	FALSE	FALSE	FALSE	zuwbVm	119982429	0.2063	0.1393	outcome	TRUE	reported	textfile	0.0468	0	7304	exposure	TRUE	reported	BqJRA8	textfile	2	1	TRUE	394872	0.0028	20.5887	21.734
	rs2301351	T	C	T	C	0.0909	0.0346	NA	NA	FALSE	FALSE	FALSE	zuwbVm	3938142	0.5784	0.0622	outcome	TRUE	reported	textfile	0.0194	0	7304	exposure	TRUE	reported	BqJRA8	textfile	2	1	TRUE	394872	0.003	21.9997	21.734
	rs3759117	C	T	C	T	-0.0993	0.0441	NA	NA	FALSE	FALSE	FALSE	zuwbVm	26443415	0.4881	0.0636	outcome	TRUE	reported	textfile	0.0216	0	7304	exposure	TRUE	reported	BqJRA8	textfile	2	1	TRUE	394872	0.0029	21.2061	21.734
	rs5748088	A	G	A	G	0.1209	-0.1442	NA	NA	FALSE	FALSE	FALSE	zuwbVm	19273722	0.0741	0.0808	outcome	TRUE	reported	textfile	0.0268	0	7304	exposure	TRUE	reported	BqJRA8	textfile	2	1	TRUE	394872	0.0028	20.3702	21.734
	rs59641559	A	C	A	C	0.2392	-0.1047	NA	NA	FALSE	FALSE	FALSE	zuwbVm	14879374	0.6343	0.22	outcome	TRUE	reported	textfile	0.0513	0	7304	exposure	TRUE	reported	BqJRA8	textfile	2	1	TRUE	394872	0.003	21.6937	21.734
	rs6934444	A	C	A	C	0.0784	-0.0199	NA	NA	FALSE	FALSE	FALSE	zuwbVm	53845093	0.7038	0.0524	outcome	TRUE	reported	textfile	0.0171	0	7304	exposure	TRUE	reported	BqJRA8	textfile	2	1	TRUE	394872	0.0029	21.0277	21.734
	rs73527994	T	C	T	C	-0.0866	0.069	NA	NA	FALSE	FALSE	FALSE	zuwbVm	26811073	0.1971	0.0535	outcome	TRUE	reported	textfile	0.0187	0	7304	exposure	TRUE	reported	BqJRA8	textfile	2	1	TRUE	394872	0.0029	21.3885	21.734
	rs76084898	T	G	T	G	0.2777	-0.2477	NA	NA	FALSE	FALSE	FALSE	zuwbVm	10039713	0.1722	0.1815	outcome	TRUE	reported	textfile	0.0581	0	7304	exposure	TRUE	reported	BqJRA8	textfile	2	1	TRUE	394872	0.0031	22.8699	21.734
	rs77232508	T	C	T	C	-0.2879	0.0907	NA	NA	FALSE	FALSE	FALSE	zuwbVm	159450178	0.4689	0.1253	outcome	TRUE	reported	textfile	0.0599	0	7304	exposure	TRUE	reported	BqJRA8	textfile	2	1	TRUE	394872	0.0032	23.1262	21.734
	rs819005	G	T	G	T	0.0819	-0.0709	NA	NA	FALSE	FALSE	FALSE	zuwbVm	16799519	0.1752	0.0523	outcome	TRUE	reported	textfile	0.0171	0	7304	exposure	TRUE	reported	BqJRA8	textfile	2	1	TRUE	394872	0.0031	23.0218	21.734
Xylose levels	rs10051746	C	T	C	T	-0.0826	0.0015	NA	NA	FALSE	FALSE	FALSE	XnfgEv	98104697	0.9775	0.0536	outcome	TRUE	reported	textfile	0.0177	0	6822	exposure	TRUE	reported	ekNR38	textfile	2	1	TRUE	394872	0.0032	21.6963	21.8007
	rs10950862	G	T	G	T	-0.0827	-0.014	NA	NA	FALSE	FALSE	FALSE	XnfgEv	21617954	0.7897	0.0525	outcome	TRUE	reported	textfile	0.018	0	6822	exposure	TRUE	reported	ekNR38	textfile	2	1	TRUE	394872	0.0031	21.1081	21.8007
	rs112249340	A	G	A	G	0.2988	-0.0434	NA	NA	FALSE	FALSE	FALSE	XnfgEv	84614062	0.9402	0.5787	outcome	TRUE	reported	textfile	0.0674	0	6822	exposure	TRUE	reported	ekNR38	textfile	2	1	TRUE	394872	0.0029	19.6576	21.8007
	rs113442137	A	G	A	G	0.1667	-0.024	NA	NA	FALSE	FALSE	FALSE	XnfgEv	160285165	0.7984	0.0938	outcome	TRUE	reported	textfile	0.0369	0	6822	exposure	TRUE	reported	ekNR38	textfile	2	1	TRUE	394872	0.003	20.4497	21.8007
	rs115522284	A	G	A	G	-0.1867	0.1629	NA	NA	FALSE	FALSE	FALSE	XnfgEv	238286429	0.167	0.1179	outcome	TRUE	reported	textfile	0.0413	0	6822	exposure	TRUE	reported	ekNR38	textfile	2	1	TRUE	394872	0.003	20.389	21.8007
	rs12429666	A	G	A	G	0.337	-0.1012	NA	NA	FALSE	FALSE	FALSE	XnfgEv	63841879	0.5922	0.189	outcome	TRUE	reported	textfile	0.062	0	6822	exposure	TRUE	reported	ekNR38	textfile	2	1	TRUE	394872	0.0043	29.5859	21.8007
	rs12926601	T	C	T	C	0.0994	-0.0482	NA	NA	FALSE	FALSE	FALSE	XnfgEv	85868060	0.5121	0.0735	outcome	TRUE	reported	textfile	0.0209	0	6822	exposure	TRUE	reported	ekNR38	textfile	2	1	TRUE	394872	0.0033	22.5482	21.8007
	rs12979487	G	A	G	A	0.3013	-0.2205	NA	NA	FALSE	FALSE	FALSE	XnfgEv	10968379	0.4079	0.2664	outcome	TRUE	reported	textfile	0.065	0	6822	exposure	TRUE	reported	ekNR38	textfile	2	1	TRUE	394872	0.0031	21.4681	21.8007
	rs13213275	T	C	T	C	0.0772	-0.0513	NA	NA	FALSE	FALSE	FALSE	XnfgEv	55490192	0.3182	0.0514	outcome	TRUE	reported	textfile	0.017	0	6822	exposure	TRUE	reported	ekNR38	textfile	2	1	TRUE	394872	0.003	20.5857	21.8007
	rs138019197	A	G	A	G	0.5531	-0.0333	NA	NA	FALSE	FALSE	FALSE	XnfgEv	48276987	0.8785	0.2177	outcome	TRUE	reported	textfile	0.1241	0	6822	exposure	TRUE	reported	ekNR38	textfile	2	1	TRUE	394872	0.0029	19.865	21.8007
	rs145187377	T	C	T	C	0.1517	-0.085	NA	NA	FALSE	FALSE	FALSE	XnfgEv	130150991	0.3371	0.0885	outcome	TRUE	reported	textfile	0.0333	0	6822	exposure	TRUE	reported	ekNR38	textfile	2	1	TRUE	394872	0.003	20.7443	21.8007
	rs1789555	G	A	G	A	0.2425	-0.1508	NA	NA	FALSE	FALSE	FALSE	XnfgEv	45846244	0.5762	0.2698	outcome	TRUE	reported	textfile	0.0549	0	6822	exposure	TRUE	reported	ekNR38	textfile	2	1	TRUE	394872	0.0029	19.5191	21.8007
	rs1911963	G	A	G	A	0.1102	-0.0891	NA	NA	FALSE	FALSE	FALSE	XnfgEv	22445685	0.1258	0.0582	outcome	TRUE	reported	textfile	0.0214	0	6822	exposure	TRUE	reported	ekNR38	textfile	2	1	TRUE	394872	0.0039	26.4604	21.8007
	rs224946	A	G	A	G	-0.179	0.1892	NA	NA	FALSE	FALSE	FALSE	XnfgEv	82418343	0.1301	0.125	outcome	TRUE	reported	textfile	0.0384	0	6822	exposure	TRUE	reported	ekNR38	textfile	2	1	TRUE	394872	0.0032	21.7165	21.8007
	rs2291265	T	C	T	C	0.1135	-0.0205	NA	NA	FALSE	FALSE	FALSE	XnfgEv	51705369	0.8233	0.0916	outcome	TRUE	reported	textfile	0.0254	0	6822	exposure	TRUE	reported	ekNR38	textfile	2	1	TRUE	394872	0.0029	20.0299	21.8007
	rs533213061	G	A	G	A	-0.2841	0.1609	NA	NA	FALSE	FALSE	FALSE	XnfgEv	35206664	0.1576	0.1139	outcome	TRUE	reported	textfile	0.0636	0	6822	exposure	TRUE	reported	ekNR38	textfile	2	1	TRUE	394872	0.0029	19.9247	21.8007
	rs56367544	C	T	C	T	0.2987	-0.0522	NA	NA	FALSE	FALSE	FALSE	XnfgEv	197014166	0.8968	0.4027	outcome	TRUE	reported	textfile	0.0669	0	6822	exposure	TRUE	reported	ekNR38	textfile	2	1	TRUE	394872	0.0029	19.9239	21.8007
	rs62331361	T	C	T	C	0.3052	-0.2204	NA	NA	FALSE	FALSE	FALSE	XnfgEv	157513425	0.2075	0.1749	outcome	TRUE	reported	textfile	0.0674	0	6822	exposure	TRUE	reported	ekNR38	textfile	2	1	TRUE	394872	0.003	20.4979	21.8007
	rs62441094	A	G	A	G	-0.2356	0.2098	NA	NA	FALSE	FALSE	FALSE	XnfgEv	16428123	0.5236	0.329	outcome	TRUE	reported	textfile	0.0523	0	6822	exposure	TRUE	reported	ekNR38	textfile	2	1	TRUE	394872	0.003	20.2683	21.8007
	rs6985837	A	G	A	G	0.3132	0.0977	NA	NA	FALSE	FALSE	FALSE	XnfgEv	142422646	0.638	0.2077	outcome	TRUE	reported	textfile	0.0678	0	6822	exposure	TRUE	reported	ekNR38	textfile	2	1	TRUE	394872	0.0031	21.326	21.8007
	rs7149187	A	G	A	G	0.0861	-0.097	NA	NA	FALSE	FALSE	FALSE	XnfgEv	91947643	0.089	0.057	outcome	TRUE	reported	textfile	0.019	0	6822	exposure	TRUE	reported	ekNR38	textfile	2	1	TRUE	394872	0.003	20.5964	21.8007
	rs80310084	C	A	C	A	0.2971	-0.2165	NA	NA	FALSE	FALSE	FALSE	XnfgEv	69914089	0.0366	0.1036	outcome	TRUE	reported	textfile	0.0562	0	6822	exposure	TRUE	reported	ekNR38	textfile	2	1	TRUE	394872	0.0041	27.9675	21.8007
X-25810 levels	rs116206839	G	A	G	A	0.4094	-0.0825	NA	NA	FALSE	FALSE	FALSE	m5RZVs	109011989	0.717	0.2276	outcome	TRUE	reported	textfile	0.09	0	8167	exposure	TRUE	reported	p30nFo	textfile	2	1	TRUE	394872	0.0025	20.6864	22.9668
	rs116985195	T	C	T	C	-0.2271	-0.0172	NA	NA	FALSE	FALSE	FALSE	m5RZVs	53545019	0.8966	0.1322	outcome	TRUE	reported	textfile	0.0502	0	8167	exposure	TRUE	reported	p30nFo	textfile	2	1	TRUE	394872	0.0025	20.4854	22.9668
	rs12212977	C	T	C	T	0.1872	-0.1058	NA	NA	FALSE	FALSE	FALSE	m5RZVs	100412226	0.2514	0.0923	outcome	TRUE	reported	textfile	0.0413	0	8167	exposure	TRUE	reported	p30nFo	textfile	2	1	TRUE	394872	0.0025	20.5452	22.9668
	rs12587674	G	A	G	A	0.0754	-0.0852	NA	NA	FALSE	FALSE	FALSE	m5RZVs	76102850	0.1224	0.0551	outcome	TRUE	reported	textfile	0.0167	0	8167	exposure	TRUE	reported	p30nFo	textfile	2	1	TRUE	394872	0.0025	20.299	22.9668
	rs12618114	T	C	T	C	-0.0733	0.0129	NA	NA	FALSE	FALSE	FALSE	m5RZVs	20508959	0.8023	0.0514	outcome	TRUE	reported	textfile	0.0162	0	8167	exposure	TRUE	reported	p30nFo	textfile	2	1	TRUE	394872	0.0025	20.5493	22.9668
	rs12816806	C	T	C	T	0.0737	-0.1021	NA	NA	FALSE	FALSE	FALSE	m5RZVs	113810386	0.0524	0.0527	outcome	TRUE	reported	textfile	0.0161	0	8167	exposure	TRUE	reported	p30nFo	textfile	2	1	TRUE	394872	0.0026	21.009	22.9668
	rs12915578	C	A	C	A	-0.0699	-0.0118	NA	NA	FALSE	FALSE	FALSE	m5RZVs	46726130	0.8195	0.0517	outcome	TRUE	reported	textfile	0.0156	0	8167	exposure	TRUE	reported	p30nFo	textfile	2	1	TRUE	394872	0.0024	19.9559	22.9668
	rs139837552	A	G	A	G	0.3991	0.1447	NA	NA	FALSE	FALSE	FALSE	m5RZVs	1318029	0.7831	0.5259	outcome	TRUE	reported	textfile	0.0849	0	8167	exposure	TRUE	reported	p30nFo	textfile	2	1	TRUE	394872	0.0027	22.086	22.9668
	rs140491318	A	G	A	G	0.2891	-0.0795	NA	NA	FALSE	FALSE	FALSE	m5RZVs	13338277	0.7125	0.2158	outcome	TRUE	reported	textfile	0.0583	0	8167	exposure	TRUE	reported	p30nFo	textfile	2	1	TRUE	394872	0.003	24.6034	22.9668
	rs142171054	T	C	T	C	0.3232	-0.1313	NA	NA	FALSE	FALSE	FALSE	m5RZVs	69430283	0.1955	0.1014	outcome	TRUE	reported	textfile	0.0533	0	8167	exposure	TRUE	reported	p30nFo	textfile	2	1	TRUE	394872	0.0045	36.7057	22.9668
	rs144324256	A	G	A	G	-0.3138	0.1205	NA	NA	FALSE	FALSE	FALSE	m5RZVs	16439993	0.4705	0.1669	outcome	TRUE	reported	textfile	0.0703	0	8167	exposure	TRUE	reported	p30nFo	textfile	2	1	TRUE	394872	0.0024	19.9233	22.9668
	rs17475612	T	C	T	C	0.2679	-0.3861	NA	NA	FALSE	FALSE	FALSE	m5RZVs	100638978	0.1086	0.2406	outcome	TRUE	reported	textfile	0.0578	0	8167	exposure	TRUE	reported	p30nFo	textfile	2	1	TRUE	394872	0.0026	21.4737	22.9668
	rs190498112	A	G	A	G	0.3661	0.6359	NA	NA	FALSE	FALSE	FALSE	m5RZVs	1676707	0.4849	0.9105	outcome	TRUE	reported	textfile	0.0785	0	8167	exposure	TRUE	reported	p30nFo	textfile	2	1	TRUE	394872	0.0027	21.7267	22.9668
	rs28608471	T	C	T	C	0.0789	0.0133	NA	NA	FALSE	FALSE	FALSE	m5RZVs	96964019	0.8025	0.0533	outcome	TRUE	reported	textfile	0.016	0	8167	exposure	TRUE	reported	p30nFo	textfile	2	1	TRUE	394872	0.003	24.3113	22.9668
	rs4779810	C	T	C	T	0.0751	0.0325	NA	NA	FALSE	FALSE	FALSE	m5RZVs	31052093	0.5904	0.0605	outcome	TRUE	reported	textfile	0.0168	0	8167	exposure	TRUE	reported	p30nFo	textfile	2	1	TRUE	394872	0.0024	19.9081	22.9668
	rs4863906	A	G	A	G	0.3639	-0.0891	NA	NA	FALSE	FALSE	FALSE	m5RZVs	133802438	0.5327	0.1428	outcome	TRUE	reported	textfile	0.0788	0	8167	exposure	TRUE	reported	p30nFo	textfile	2	1	TRUE	394872	0.0026	21.3225	22.9668
	rs57067664	A	C	A	C	0.5963	-0.0976	NA	NA	FALSE	FALSE	FALSE	m5RZVs	108473024	0.451	0.1294	outcome	TRUE	reported	textfile	0.1307	0	8167	exposure	TRUE	reported	p30nFo	textfile	2	1	TRUE	394872	0.0025	20.8033	22.9668
	rs6975313	T	C	T	C	-0.0943	-0.0973	NA	NA	FALSE	FALSE	FALSE	m5RZVs	3803273	0.196	0.0753	outcome	TRUE	reported	textfile	0.0192	0	8167	exposure	TRUE	reported	p30nFo	textfile	2	1	TRUE	394872	0.003	24.1924	22.9668
	rs7222458	T	C	T	C	-0.1904	0.0569	NA	NA	FALSE	FALSE	FALSE	m5RZVs	42087377	0.6679	0.1325	outcome	TRUE	reported	textfile	0.041	0	8167	exposure	TRUE	reported	p30nFo	textfile	2	1	TRUE	394872	0.0026	21.5135	22.9668
	rs74777968	A	C	A	C	0.4212	-0.4465	NA	NA	FALSE	FALSE	FALSE	m5RZVs	963089	0.1491	0.3095	outcome	TRUE	reported	textfile	0.0819	0	8167	exposure	TRUE	reported	p30nFo	textfile	2	1	TRUE	394872	0.0032	26.4132	22.9668
	rs76496287	G	A	G	A	-0.1795	0.015	NA	NA	FALSE	FALSE	FALSE	m5RZVs	26107622	0.9073	0.1286	outcome	TRUE	reported	textfile	0.0383	0	8167	exposure	TRUE	reported	p30nFo	textfile	2	1	TRUE	394872	0.0027	22.0124	22.9668
	rs7719151	T	G	T	G	-0.0767	0.0456	NA	NA	FALSE	FALSE	FALSE	m5RZVs	158097326	0.3775	0.0517	outcome	TRUE	reported	textfile	0.0161	0	8167	exposure	TRUE	reported	p30nFo	textfile	2	1	TRUE	394872	0.0028	22.5391	22.9668
	rs7760232	A	G	A	G	0.1301	-0.2284	NA	NA	FALSE	FALSE	FALSE	m5RZVs	122713360	0.0328	0.107	outcome	TRUE	reported	textfile	0.0275	0	8167	exposure	TRUE	reported	p30nFo	textfile	2	1	TRUE	394872	0.0027	22.321	22.9668
	rs77755594	C	T	C	T	0.2458	0.1597	NA	NA	FALSE	FALSE	FALSE	m5RZVs	42311010	0.3824	0.1828	outcome	TRUE	reported	textfile	0.0513	0	8167	exposure	TRUE	reported	p30nFo	textfile	2	1	TRUE	394872	0.0028	22.9947	22.9668
	rs79062394	G	A	G	A	0.2822	-0.2736	NA	NA	FALSE	FALSE	FALSE	m5RZVs	120318325	0.3717	0.3063	outcome	TRUE	reported	textfile	0.0599	0	8167	exposure	TRUE	reported	p30nFo	textfile	2	1	TRUE	394872	0.0027	22.1527	22.9668
	rs79330667	C	T	C	T	-0.1684	-0.0826	NA	NA	FALSE	FALSE	FALSE	m5RZVs	22352405	0.5509	0.1385	outcome	TRUE	reported	textfile	0.0374	0	8167	exposure	TRUE	reported	p30nFo	textfile	2	1	TRUE	394872	0.0025	20.3018	22.9668
	rs79608395	A	G	A	G	0.297	-0.2455	NA	NA	FALSE	FALSE	FALSE	m5RZVs	61365919	0.391	0.2863	outcome	TRUE	reported	textfile	0.0595	0	8167	exposure	TRUE	reported	p30nFo	textfile	2	1	TRUE	394872	0.003	24.9272	22.9668
	rs7968378	A	C	A	C	0.1704	-0.1158	NA	NA	FALSE	FALSE	FALSE	m5RZVs	28058128	0.172	0.0848	outcome	TRUE	reported	textfile	0.0372	0	8167	exposure	TRUE	reported	p30nFo	textfile	2	1	TRUE	394872	0.0026	20.9467	22.9668
Glycochenodeoxycholate glucuronide (1) levels	rs11045655	G	A	G	A	-0.3549	0.0809	NA	NA	FALSE	FALSE	FALSE	BwIVp2	21018282	0.3072	0.0792	outcome	TRUE	reported	textfile	0.0185	0	8236	exposure	TRUE	reported	FmH31o	textfile	2	1	TRUE	394872	0.0428	368.079	42.5886
	rs11159586	G	A	G	A	-0.0678	-0.0199	NA	NA	FALSE	FALSE	FALSE	BwIVp2	83277249	0.6989	0.0515	outcome	TRUE	reported	textfile	0.0153	0	8236	exposure	TRUE	reported	FmH31o	textfile	2	1	TRUE	394872	0.0024	19.6586	42.5886
	rs114065222	G	A	G	A	0.1876	0.2173	NA	NA	FALSE	FALSE	FALSE	BwIVp2	42352686	0.2324	0.182	outcome	TRUE	reported	textfile	0.0421	0	8236	exposure	TRUE	reported	FmH31o	textfile	2	1	TRUE	394872	0.0024	19.8854	42.5886
	rs116976587	G	A	G	A	-0.1998	-0.151	NA	NA	FALSE	FALSE	FALSE	BwIVp2	68617550	0.3915	0.1763	outcome	TRUE	reported	textfile	0.0438	0	8236	exposure	TRUE	reported	FmH31o	textfile	2	1	TRUE	394872	0.0025	20.7609	42.5886
	rs13098587	C	T	C	T	-0.0865	0.0271	NA	NA	FALSE	FALSE	FALSE	BwIVp2	61837383	0.6727	0.0642	outcome	TRUE	reported	textfile	0.0189	0	8236	exposure	TRUE	reported	FmH31o	textfile	2	1	TRUE	394872	0.0025	20.824	42.5886
	rs13439464	T	C	T	C	-0.265	0.1133	NA	NA	FALSE	FALSE	FALSE	BwIVp2	68088044	0.6099	0.222	outcome	TRUE	reported	textfile	0.0596	0	8236	exposure	TRUE	reported	FmH31o	textfile	2	1	TRUE	394872	0.0024	19.7774	42.5886
	rs146931915	T	C	T	C	0.3534	-0.2235	NA	NA	FALSE	FALSE	FALSE	BwIVp2	100027707	0.483	0.3186	outcome	TRUE	reported	textfile	0.063	0	8236	exposure	TRUE	reported	FmH31o	textfile	2	1	TRUE	394872	0.0038	31.457	42.5886
	rs149741712	G	A	G	A	0.25	-0.2707	NA	NA	FALSE	FALSE	FALSE	BwIVp2	151986407	0.0562	0.1417	outcome	TRUE	reported	textfile	0.0537	0	8236	exposure	TRUE	reported	FmH31o	textfile	2	1	TRUE	394872	0.0026	21.6659	42.5886
	rs150619826	C	T	C	T	0.1875	-0.3119	NA	NA	FALSE	FALSE	FALSE	BwIVp2	112299373	0.0607	0.1663	outcome	TRUE	reported	textfile	0.0419	0	8236	exposure	TRUE	reported	FmH31o	textfile	2	1	TRUE	394872	0.0024	20.0397	42.5886
	rs150968894	A	G	A	G	0.2756	0.0082	NA	NA	FALSE	FALSE	FALSE	BwIVp2	26722553	0.9758	0.2696	outcome	TRUE	reported	textfile	0.0617	0	8236	exposure	TRUE	reported	FmH31o	textfile	2	1	TRUE	394872	0.0024	19.9478	42.5886
	rs185979634	C	T	C	T	-0.3038	-0.229	NA	NA	FALSE	FALSE	FALSE	BwIVp2	99643566	0.2599	0.2033	outcome	TRUE	reported	textfile	0.0331	0	8236	exposure	TRUE	reported	FmH31o	textfile	2	1	TRUE	394872	0.0102	84.4373	42.5886
	rs1914030	A	C	A	C	-0.1113	-0.0534	NA	NA	FALSE	FALSE	FALSE	BwIVp2	188889097	0.6252	0.1094	outcome	TRUE	reported	textfile	0.0238	0	8236	exposure	TRUE	reported	FmH31o	textfile	2	1	TRUE	394872	0.0026	21.8441	42.5886
	rs1940979	T	C	T	C	-0.0786	-0.053	NA	NA	FALSE	FALSE	FALSE	BwIVp2	27677204	0.3242	0.0537	outcome	TRUE	reported	textfile	0.0155	0	8236	exposure	TRUE	reported	FmH31o	textfile	2	1	TRUE	394872	0.0031	25.8475	42.5886
	rs3785912	T	C	T	C	-0.142	0.1124	NA	NA	FALSE	FALSE	FALSE	BwIVp2	50679576	0.031	0.0521	outcome	TRUE	reported	textfile	0.016	0	8236	exposure	TRUE	reported	FmH31o	textfile	2	1	TRUE	394872	0.0095	79.2304	42.5886
	rs3889517	T	C	T	C	0.0841	-0.0628	NA	NA	FALSE	FALSE	FALSE	BwIVp2	131289421	0.3298	0.0644	outcome	TRUE	reported	textfile	0.0184	0	8236	exposure	TRUE	reported	FmH31o	textfile	2	1	TRUE	394872	0.0025	20.9709	42.5886
	rs4802023	C	T	C	T	-0.2345	0.0187	NA	NA	FALSE	FALSE	FALSE	BwIVp2	39189619	0.911	0.1673	outcome	TRUE	reported	textfile	0.0522	0	8236	exposure	TRUE	reported	FmH31o	textfile	2	1	TRUE	394872	0.0024	20.1907	42.5886
	rs57699279	A	C	A	C	-0.1758	0.2158	NA	NA	FALSE	FALSE	FALSE	BwIVp2	123644475	0.0532	0.1116	outcome	TRUE	reported	textfile	0.0379	0	8236	exposure	TRUE	reported	FmH31o	textfile	2	1	TRUE	394872	0.0026	21.5167	42.5886
	rs61829731	T	C	T	C	-0.1568	0.2023	NA	NA	FALSE	FALSE	FALSE	BwIVp2	3805111	0.0416	0.0993	outcome	TRUE	reported	textfile	0.0351	0	8236	exposure	TRUE	reported	FmH31o	textfile	2	1	TRUE	394872	0.0024	19.9277	42.5886
	rs6780614	A	G	A	G	-0.0956	0.1094	NA	NA	FALSE	FALSE	FALSE	BwIVp2	5332808	0.119	0.0702	outcome	TRUE	reported	textfile	0.0215	0	8236	exposure	TRUE	reported	FmH31o	textfile	2	1	TRUE	394872	0.0024	19.8186	42.5886
	rs80181342	T	C	T	C	0.1706	-0.0828	NA	NA	FALSE	FALSE	FALSE	BwIVp2	21730284	0.5923	0.1546	outcome	TRUE	reported	textfile	0.0379	0	8236	exposure	TRUE	reported	FmH31o	textfile	2	1	TRUE	394872	0.0025	20.2375	42.5886
	rs9324143	C	A	C	A	0.0782	-0.0148	NA	NA	FALSE	FALSE	FALSE	BwIVp2	84861371	0.808	0.0609	outcome	TRUE	reported	textfile	0.0176	0	8236	exposure	TRUE	reported	FmH31o	textfile	2	1	TRUE	394872	0.0024	19.6151	42.5886
Adenosine 5'-diphosphate (ADP) to fructose ratio	rs10029837	T	C	T	C	-0.1104	0.022	NA	NA	FALSE	FALSE	FALSE	goF06K	62388443	0.7058	0.0583	outcome	TRUE	reported	textfile	0.0241	0	4571	exposure	TRUE	reported	OT2Bfu	textfile	2	1	TRUE	394872	0.0046	20.9789	21.618
	rs10766713	C	T	C	T	-0.1045	0.0497	NA	NA	FALSE	FALSE	FALSE	goF06K	20699653	0.3477	0.0529	outcome	TRUE	reported	textfile	0.023	0	4571	exposure	TRUE	reported	OT2Bfu	textfile	2	1	TRUE	394872	0.0045	20.5426	21.618
	rs10899251	G	A	G	A	-0.1405	-0.0801	NA	NA	FALSE	FALSE	FALSE	goF06K	76677557	0.3645	0.0884	outcome	TRUE	reported	textfile	0.0306	0	4571	exposure	TRUE	reported	OT2Bfu	textfile	2	1	TRUE	394872	0.0046	21.0609	21.618
	rs1166250	C	T	C	T	-0.0994	0.0627	NA	NA	FALSE	FALSE	FALSE	goF06K	126899163	0.2413	0.0535	outcome	TRUE	reported	textfile	0.0208	0	4571	exposure	TRUE	reported	OT2Bfu	textfile	2	1	TRUE	394872	0.005	22.8965	21.618
	rs116885450	T	C	T	C	-0.2262	0.171	NA	NA	FALSE	FALSE	FALSE	goF06K	37588354	0.3963	0.2016	outcome	TRUE	reported	textfile	0.051	0	4571	exposure	TRUE	reported	OT2Bfu	textfile	2	1	TRUE	394872	0.0043	19.6263	21.618
	rs117215596	G	A	G	A	0.3868	-0.1349	NA	NA	FALSE	FALSE	FALSE	goF06K	24720083	0.6665	0.313	outcome	TRUE	reported	textfile	0.084	0	4571	exposure	TRUE	reported	OT2Bfu	textfile	2	1	TRUE	394872	0.0046	21.1997	21.618
	rs12145728	G	A	G	A	0.1127	0.0646	NA	NA	FALSE	FALSE	FALSE	goF06K	230141368	0.2436	0.0554	outcome	TRUE	reported	textfile	0.0239	0	4571	exposure	TRUE	reported	OT2Bfu	textfile	2	1	TRUE	394872	0.0048	22.2674	21.618
	rs146875741	G	A	G	A	0.5481	-0.3794	NA	NA	FALSE	FALSE	FALSE	goF06K	128155735	0.4861	0.5448	outcome	TRUE	reported	textfile	0.1125	0	4571	exposure	TRUE	reported	OT2Bfu	textfile	2	1	TRUE	394872	0.0052	23.7323	21.618
	rs147476481	T	C	T	C	0.433	0.3617	NA	NA	FALSE	FALSE	FALSE	goF06K	3452315	0.2331	0.3033	outcome	TRUE	reported	textfile	0.0977	0	4571	exposure	TRUE	reported	OT2Bfu	textfile	2	1	TRUE	394872	0.0043	19.6169	21.618
	rs149890985	A	C	A	C	0.3267	0.0861	NA	NA	FALSE	FALSE	FALSE	goF06K	25210165	0.7773	0.3043	outcome	TRUE	reported	textfile	0.0696	0	4571	exposure	TRUE	reported	OT2Bfu	textfile	2	1	TRUE	394872	0.0048	22.0321	21.618
	rs149977852	T	C	T	C	0.4314	-0.5192	NA	NA	FALSE	FALSE	FALSE	goF06K	90273131	0.1397	0.3515	outcome	TRUE	reported	textfile	0.0947	0	4571	exposure	TRUE	reported	OT2Bfu	textfile	2	1	TRUE	394872	0.0045	20.75	21.618
	rs181138473	T	C	T	C	0.5063	-0.0381	NA	NA	FALSE	FALSE	FALSE	goF06K	16193163	0.8472	0.1975	outcome	TRUE	reported	textfile	0.1133	0	4571	exposure	TRUE	reported	OT2Bfu	textfile	2	1	TRUE	394872	0.0044	19.9632	21.618
	rs2181066	T	C	T	C	0.0966	-0.0212	NA	NA	FALSE	FALSE	FALSE	goF06K	95684913	0.6857	0.0524	outcome	TRUE	reported	textfile	0.0214	0	4571	exposure	TRUE	reported	OT2Bfu	textfile	2	1	TRUE	394872	0.0044	20.3034	21.618
	rs4274484	A	G	A	G	-0.0957	-0.0509	NA	NA	FALSE	FALSE	FALSE	goF06K	54321033	0.3307	0.0523	outcome	TRUE	reported	textfile	0.0213	0	4571	exposure	TRUE	reported	OT2Bfu	textfile	2	1	TRUE	394872	0.0044	20.1542	21.618
	rs61780234	G	A	G	A	0.5805	-0.1002	NA	NA	FALSE	FALSE	FALSE	goF06K	31945184	0.71	0.2696	outcome	TRUE	reported	textfile	0.126	0	4571	exposure	TRUE	reported	OT2Bfu	textfile	2	1	TRUE	394872	0.0046	21.2077	21.618
	rs62103136	C	T	C	T	-0.174	-0.109	NA	NA	FALSE	FALSE	FALSE	goF06K	34032190	0.2562	0.096	outcome	TRUE	reported	textfile	0.0379	0	4571	exposure	TRUE	reported	OT2Bfu	textfile	2	1	TRUE	394872	0.0046	21.1082	21.618
	rs71427752	T	G	T	G	0.2435	-0.042	NA	NA	FALSE	FALSE	FALSE	goF06K	204492007	0.6164	0.0839	outcome	TRUE	reported	textfile	0.0505	0	4571	exposure	TRUE	reported	OT2Bfu	textfile	2	1	TRUE	394872	0.0051	23.2467	21.618
	rs766206	T	C	T	C	-0.1105	0.0801	NA	NA	FALSE	FALSE	FALSE	goF06K	151588275	0.1325	0.0532	outcome	TRUE	reported	textfile	0.0213	0	4571	exposure	TRUE	reported	OT2Bfu	textfile	2	1	TRUE	394872	0.0059	26.8908	21.618
	rs77154538	G	A	G	A	-0.3025	0.3134	NA	NA	FALSE	FALSE	FALSE	goF06K	78755152	0.1926	0.2406	outcome	TRUE	reported	textfile	0.0678	0	4571	exposure	TRUE	reported	OT2Bfu	textfile	2	1	TRUE	394872	0.0043	19.9196	21.618
	rs7829662	G	T	G	T	-0.1447	0.1055	NA	NA	FALSE	FALSE	FALSE	goF06K	100846652	0.1901	0.0805	outcome	TRUE	reported	textfile	0.0299	0	4571	exposure	TRUE	reported	OT2Bfu	textfile	2	1	TRUE	394872	0.0051	23.4453	21.618
	rs7983933	A	G	A	G	-0.7497	0.3043	NA	NA	FALSE	FALSE	FALSE	goF06K	104217823	0.0159	0.1263	outcome	TRUE	reported	textfile	0.1492	0	4571	exposure	TRUE	reported	OT2Bfu	textfile	2	1	TRUE	394872	0.0055	25.2228	21.618
	rs80332390	C	A	C	A	0.3052	-0.2402	NA	NA	FALSE	FALSE	FALSE	goF06K	234191055	0.069	0.1321	outcome	TRUE	reported	textfile	0.0612	0	4571	exposure	TRUE	reported	OT2Bfu	textfile	2	1	TRUE	394872	0.0054	24.8595	21.618
	rs867056	C	A	C	A	-0.0998	0.0085	NA	NA	FALSE	FALSE	FALSE	goF06K	145463669	0.8744	0.0537	outcome	TRUE	reported	textfile	0.0225	0	4571	exposure	TRUE	reported	OT2Bfu	textfile	2	1	TRUE	394872	0.0043	19.705	21.618
	rs896682	T	C	T	C	-0.2725	0.0654	NA	NA	FALSE	FALSE	FALSE	goF06K	123165176	0.5207	0.1019	outcome	TRUE	reported	textfile	0.0586	0	4571	exposure	TRUE	reported	OT2Bfu	textfile	2	1	TRUE	394872	0.0047	21.613	21.618
Propionylcarnitine (c3) levels	rs11067600	C	T	C	T	-0.2586	-0.1251	NA	NA	FALSE	FALSE	FALSE	U5fQlo	115439972	0.4752	0.1752	outcome	TRUE	reported	textfile	0.0558	0	8273	exposure	TRUE	reported	AtSaAq	textfile	2	1	TRUE	394872	0.0026	21.438	35.2765
	rs113625841	A	G	A	G	0.0781	0.0195	NA	NA	FALSE	FALSE	FALSE	U5fQlo	112070019	0.7499	0.0611	outcome	TRUE	reported	textfile	0.0169	0	8273	exposure	TRUE	reported	AtSaAq	textfile	2	1	TRUE	394872	0.0026	21.3046	35.2765
	rs1171617	T	G	T	G	0.2478	0.1912	NA	NA	FALSE	FALSE	FALSE	U5fQlo	59707424	0.0077	0.0717	outcome	TRUE	reported	textfile	0.0178	0	8273	exposure	TRUE	reported	AtSaAq	textfile	2	1	TRUE	394872	0.0229	193.542	35.2765
	rs117762677	T	C	T	C	0.1857	-0.4132	NA	NA	FALSE	FALSE	FALSE	U5fQlo	97348121	0.1577	0.2925	outcome	TRUE	reported	textfile	0.0409	0	8273	exposure	TRUE	reported	AtSaAq	textfile	2	1	TRUE	394872	0.0025	20.5926	35.2765
	rs1285961	T	G	T	G	0.0687	-0.0066	NA	NA	FALSE	FALSE	FALSE	U5fQlo	141881525	0.9038	0.0547	outcome	TRUE	reported	textfile	0.0152	0	8273	exposure	TRUE	reported	AtSaAq	textfile	2	1	TRUE	394872	0.0025	20.315	35.2765
	rs138150612	T	C	T	C	0.4711	0.2819	NA	NA	FALSE	FALSE	FALSE	U5fQlo	44093997	0.2408	0.2403	outcome	TRUE	reported	textfile	0.1045	0	8273	exposure	TRUE	reported	AtSaAq	textfile	2	1	TRUE	394872	0.0024	20.3125	35.2765
	rs139859957	G	A	G	A	0.3694	0.1382	NA	NA	FALSE	FALSE	FALSE	U5fQlo	47154486	0.4687	0.1907	outcome	TRUE	reported	textfile	0.079	0	8273	exposure	TRUE	reported	AtSaAq	textfile	2	1	TRUE	394872	0.0026	21.8661	35.2765
	rs140119231	C	T	C	T	-0.3798	-0.4664	NA	NA	FALSE	FALSE	FALSE	U5fQlo	72769129	0.0902	0.2753	outcome	TRUE	reported	textfile	0.0849	0	8273	exposure	TRUE	reported	AtSaAq	textfile	2	1	TRUE	394872	0.0024	20.0159	35.2765
	rs149413352	A	C	A	C	0.6902	-0.0025	NA	NA	FALSE	FALSE	FALSE	U5fQlo	100478057	0.9886	0.1766	outcome	TRUE	reported	textfile	0.0725	0	8273	exposure	TRUE	reported	AtSaAq	textfile	2	1	TRUE	394872	0.0108	90.5911	35.2765
	rs2155483	T	C	T	C	-0.0673	0.0517	NA	NA	FALSE	FALSE	FALSE	U5fQlo	161861134	0.3137	0.0513	outcome	TRUE	reported	textfile	0.0151	0	8273	exposure	TRUE	reported	AtSaAq	textfile	2	1	TRUE	394872	0.0024	19.8363	35.2765
	rs272863	A	G	A	G	-0.1437	-0.1149	NA	NA	FALSE	FALSE	FALSE	U5fQlo	132347959	0.025	0.0512	outcome	TRUE	reported	textfile	0.0152	0	8273	exposure	TRUE	reported	AtSaAq	textfile	2	1	TRUE	394872	0.0106	88.8076	35.2765
	rs34536959	A	G	A	G	0.1593	0.0455	NA	NA	FALSE	FALSE	FALSE	U5fQlo	18418658	0.7418	0.1382	outcome	TRUE	reported	textfile	0.0359	0	8273	exposure	TRUE	reported	AtSaAq	textfile	2	1	TRUE	394872	0.0024	19.6418	35.2765
	rs41271129	C	A	C	A	0.1309	-0.0675	NA	NA	FALSE	FALSE	FALSE	U5fQlo	82276055	0.6037	0.13	outcome	TRUE	reported	textfile	0.029	0	8273	exposure	TRUE	reported	AtSaAq	textfile	2	1	TRUE	394872	0.0025	20.3543	35.2765
	rs4363195	C	T	C	T	0.0719	-0.0602	NA	NA	FALSE	FALSE	FALSE	U5fQlo	13298748	0.242	0.0515	outcome	TRUE	reported	textfile	0.0151	0	8273	exposure	TRUE	reported	AtSaAq	textfile	2	1	TRUE	394872	0.0027	22.7909	35.2765
	rs4777434	T	G	T	G	-0.2018	-0.1943	NA	NA	FALSE	FALSE	FALSE	U5fQlo	71667795	0.1549	0.1366	outcome	TRUE	reported	textfile	0.0455	0	8273	exposure	TRUE	reported	AtSaAq	textfile	2	1	TRUE	394872	0.0024	19.6336	35.2765
	rs61777299	C	A	C	A	-0.0705	-0.0928	NA	NA	FALSE	FALSE	FALSE	U5fQlo	23623188	0.0845	0.0538	outcome	TRUE	reported	textfile	0.0157	0	8273	exposure	TRUE	reported	AtSaAq	textfile	2	1	TRUE	394872	0.0024	20.2139	35.2765
	rs74586727	T	G	T	G	0.2257	0.1149	NA	NA	FALSE	FALSE	FALSE	U5fQlo	215355689	0.3431	0.1212	outcome	TRUE	reported	textfile	0.0488	0	8273	exposure	TRUE	reported	AtSaAq	textfile	2	1	TRUE	394872	0.0026	21.4154	35.2765
	rs77010315	A	C	A	C	-0.3197	-0.4187	NA	NA	FALSE	FALSE	FALSE	U5fQlo	151343594	0.2795	0.3871	outcome	TRUE	reported	textfile	0.0677	0	8273	exposure	TRUE	reported	AtSaAq	textfile	2	1	TRUE	394872	0.0027	22.3065	35.2765
	rs80254170	G	A	G	A	-0.1518	-0.0571	NA	NA	FALSE	FALSE	FALSE	U5fQlo	160093251	0.5709	0.1007	outcome	TRUE	reported	textfile	0.0278	0	8273	exposure	TRUE	reported	AtSaAq	textfile	2	1	TRUE	394872	0.0036	29.7676	35.2765
	rs80329585	C	A	C	A	-0.3155	0.0311	NA	NA	FALSE	FALSE	FALSE	U5fQlo	33912188	0.893	0.2314	outcome	TRUE	reported	textfile	0.0708	0	8273	exposure	TRUE	reported	AtSaAq	textfile	2	1	TRUE	394872	0.0024	19.832	35.2765
	rs9405575	T	C	T	C	-0.0937	0.0223	NA	NA	FALSE	FALSE	FALSE	U5fQlo	2668638	0.7385	0.0669	outcome	TRUE	reported	textfile	0.0208	0	8273	exposure	TRUE	reported	AtSaAq	textfile	2	1	TRUE	394872	0.0024	20.2584	35.2765
(R)-3-hydroxybutyrylcarnitine levels	rs11145055	A	G	A	G	-0.2866	-0.0044	NA	NA	FALSE	FALSE	FALSE	ABV5Dy	76778170	0.9857	0.2452	outcome	TRUE	reported	textfile	0.0585	0	7787	exposure	TRUE	reported	XUlTkk	textfile	2	1	TRUE	394872	0.0031	24.0273	22.381
	rs111665457	G	T	G	T	-0.2199	-0.2187	NA	NA	FALSE	FALSE	FALSE	ABV5Dy	38119744	0.3231	0.2213	outcome	TRUE	reported	textfile	0.0496	0	7787	exposure	TRUE	reported	XUlTkk	textfile	2	1	TRUE	394872	0.0025	19.6406	22.381
	rs1171617	T	G	T	G	0.1181	0.1912	NA	NA	FALSE	FALSE	FALSE	ABV5Dy	59707424	0.0077	0.0717	outcome	TRUE	reported	textfile	0.019	0	7787	exposure	TRUE	reported	XUlTkk	textfile	2	1	TRUE	394872	0.0049	38.4465	22.381
	rs12606329	C	T	C	T	0.0709	-0.0054	NA	NA	FALSE	FALSE	FALSE	ABV5Dy	59028825	0.9161	0.0513	outcome	TRUE	reported	textfile	0.0158	0	7787	exposure	TRUE	reported	XUlTkk	textfile	2	1	TRUE	394872	0.0026	20.1122	22.381
	rs151090853	A	G	A	G	0.3976	0.2519	NA	NA	FALSE	FALSE	FALSE	ABV5Dy	186986813	0.3647	0.2779	outcome	TRUE	reported	textfile	0.0886	0	7787	exposure	TRUE	reported	XUlTkk	textfile	2	1	TRUE	394872	0.0026	20.1499	22.381
	rs17658859	G	A	G	A	0.2413	0.3502	NA	NA	FALSE	FALSE	FALSE	ABV5Dy	34075806	0.051	0.1794	outcome	TRUE	reported	textfile	0.0545	0	7787	exposure	TRUE	reported	XUlTkk	textfile	2	1	TRUE	394872	0.0025	19.6379	22.381
	rs34555756	A	G	A	G	-0.1197	0.0125	NA	NA	FALSE	FALSE	FALSE	ABV5Dy	62675279	0.8819	0.0842	outcome	TRUE	reported	textfile	0.0239	0	7787	exposure	TRUE	reported	XUlTkk	textfile	2	1	TRUE	394872	0.0032	25.0551	22.381
	rs3744351	C	T	C	T	0.0711	0.0138	NA	NA	FALSE	FALSE	FALSE	ABV5Dy	39105728	0.7944	0.0529	outcome	TRUE	reported	textfile	0.0159	0	7787	exposure	TRUE	reported	XUlTkk	textfile	2	1	TRUE	394872	0.0026	19.9513	22.381
	rs62493411	G	A	G	A	-0.0792	-0.109	NA	NA	FALSE	FALSE	FALSE	ABV5Dy	157302698	0.0362	0.052	outcome	TRUE	reported	textfile	0.0172	0	7787	exposure	TRUE	reported	XUlTkk	textfile	2	1	TRUE	394872	0.0027	21.2901	22.381
	rs6672063	G	A	G	A	0.322	0.2743	NA	NA	FALSE	FALSE	FALSE	ABV5Dy	212652337	0.3056	0.2677	outcome	TRUE	reported	textfile	0.0727	0	7787	exposure	TRUE	reported	XUlTkk	textfile	2	1	TRUE	394872	0.0025	19.6176	22.381
	rs68168074	T	C	T	C	-0.1205	0.0761	NA	NA	FALSE	FALSE	FALSE	ABV5Dy	21937531	0.4524	0.1012	outcome	TRUE	reported	textfile	0.0246	0	7787	exposure	TRUE	reported	XUlTkk	textfile	2	1	TRUE	394872	0.0031	23.9923	22.381
	rs72853756	T	C	T	C	-0.1907	-0.1127	NA	NA	FALSE	FALSE	FALSE	ABV5Dy	38948996	0.3363	0.1173	outcome	TRUE	reported	textfile	0.0407	0	7787	exposure	TRUE	reported	XUlTkk	textfile	2	1	TRUE	394872	0.0028	21.904	22.381
	rs73016144	A	G	A	G	-0.1309	-0.0628	NA	NA	FALSE	FALSE	FALSE	ABV5Dy	1997061	0.6	0.1197	outcome	TRUE	reported	textfile	0.0288	0	7787	exposure	TRUE	reported	XUlTkk	textfile	2	1	TRUE	394872	0.0026	20.6703	22.381
	rs7465605	G	A	G	A	0.3753	-0.0706	NA	NA	FALSE	FALSE	FALSE	ABV5Dy	1323453	0.8222	0.3143	outcome	TRUE	reported	textfile	0.0825	0	7787	exposure	TRUE	reported	XUlTkk	textfile	2	1	TRUE	394872	0.0026	20.6842	22.381
	rs7727038	T	C	T	C	-0.0863	-0.116	NA	NA	FALSE	FALSE	FALSE	ABV5Dy	132254564	0.0267	0.0524	outcome	TRUE	reported	textfile	0.0158	0	7787	exposure	TRUE	reported	XUlTkk	textfile	2	1	TRUE	394872	0.0038	29.932	22.381
	rs79461798	G	A	G	A	0.1753	-0.0408	NA	NA	FALSE	FALSE	FALSE	ABV5Dy	98435156	0.6915	0.1027	outcome	TRUE	reported	textfile	0.0395	0	7787	exposure	TRUE	reported	XUlTkk	textfile	2	1	TRUE	394872	0.0025	19.6742	22.381
	rs7985978	C	A	C	A	-0.1367	-0.1281	NA	NA	FALSE	FALSE	FALSE	ABV5Dy	19944274	0.2261	0.1058	outcome	TRUE	reported	textfile	0.0298	0	7787	exposure	TRUE	reported	XUlTkk	textfile	2	1	TRUE	394872	0.0027	21.0906	22.381
	rs79911460	G	A	G	A	-0.1702	0.1819	NA	NA	FALSE	FALSE	FALSE	ABV5Dy	37280945	0.3728	0.2041	outcome	TRUE	reported	textfile	0.0382	0	7787	exposure	TRUE	reported	XUlTkk	textfile	2	1	TRUE	394872	0.0025	19.8259	22.381
Alpha-ketoglutarate levels	rs10838269	C	T	C	T	-0.0895	-0.0137	NA	NA	FALSE	FALSE	FALSE	2Zhaax	44356460	0.8027	0.055	outcome	TRUE	reported	textfile	0.0172	0	8212	exposure	TRUE	reported	wVCNMM	textfile	2	1	TRUE	394872	0.0033	27.0591	25.4296
	rs11075185	G	T	G	T	0.1115	0.0553	NA	NA	FALSE	FALSE	FALSE	2Zhaax	9058830	0.4908	0.0803	outcome	TRUE	reported	textfile	0.0249	0	8212	exposure	TRUE	reported	wVCNMM	textfile	2	1	TRUE	394872	0.0024	20.024	25.4296
	rs117215552	A	G	A	G	0.1535	0.1938	NA	NA	FALSE	FALSE	FALSE	2Zhaax	19560792	0.176	0.1432	outcome	TRUE	reported	textfile	0.0344	0	8212	exposure	TRUE	reported	wVCNMM	textfile	2	1	TRUE	394872	0.0024	19.9366	25.4296
	rs12001438	A	G	A	G	0.0914	0.1127	NA	NA	FALSE	FALSE	FALSE	2Zhaax	76293077	0.0516	0.0579	outcome	TRUE	reported	textfile	0.0191	0	8212	exposure	TRUE	reported	wVCNMM	textfile	2	1	TRUE	394872	0.0028	23.0222	25.4296
	rs135710	G	A	G	A	0.0777	0.0357	NA	NA	FALSE	FALSE	FALSE	2Zhaax	38260679	0.4875	0.0515	outcome	TRUE	reported	textfile	0.0161	0	8212	exposure	TRUE	reported	wVCNMM	textfile	2	1	TRUE	394872	0.0028	23.4229	25.4296
	rs148485267	A	G	A	G	-0.2389	-0.1195	NA	NA	FALSE	FALSE	FALSE	2Zhaax	47632100	0.3173	0.1195	outcome	TRUE	reported	textfile	0.0525	0	8212	exposure	TRUE	reported	wVCNMM	textfile	2	1	TRUE	394872	0.0025	20.7112	25.4296
	rs149858400	T	C	T	C	-0.4488	-0.2174	NA	NA	FALSE	FALSE	FALSE	2Zhaax	79071321	0.5462	0.3602	outcome	TRUE	reported	textfile	0.0989	0	8212	exposure	TRUE	reported	wVCNMM	textfile	2	1	TRUE	394872	0.0025	20.5863	25.4296
	rs35959152	G	A	G	A	0.0793	0.0683	NA	NA	FALSE	FALSE	FALSE	2Zhaax	92130428	0.2316	0.0571	outcome	TRUE	reported	textfile	0.0169	0	8212	exposure	TRUE	reported	wVCNMM	textfile	2	1	TRUE	394872	0.0027	21.9715	25.4296
	rs369198099	A	G	A	G	0.2983	0.0268	NA	NA	FALSE	FALSE	FALSE	2Zhaax	38254123	0.9342	0.3241	outcome	TRUE	reported	textfile	0.0668	0	8212	exposure	TRUE	reported	wVCNMM	textfile	2	1	TRUE	394872	0.0024	19.9428	25.4296
	rs4920869	A	G	A	G	-0.1279	-0.092	NA	NA	FALSE	FALSE	FALSE	2Zhaax	115622722	0.468	0.1268	outcome	TRUE	reported	textfile	0.0285	0	8212	exposure	TRUE	reported	wVCNMM	textfile	2	1	TRUE	394872	0.0025	20.1867	25.4296
	rs4961656	G	T	G	T	0.1425	-0.0684	NA	NA	FALSE	FALSE	FALSE	2Zhaax	18508231	0.4298	0.0867	outcome	TRUE	reported	textfile	0.0317	0	8212	exposure	TRUE	reported	wVCNMM	textfile	2	1	TRUE	394872	0.0024	20.163	25.4296
	rs56194852	C	T	C	T	0.1355	0.034	NA	NA	FALSE	FALSE	FALSE	2Zhaax	67331844	0.6422	0.0732	outcome	TRUE	reported	textfile	0.0298	0	8212	exposure	TRUE	reported	wVCNMM	textfile	2	1	TRUE	394872	0.0025	20.6849	25.4296
	rs6066009	C	T	C	T	-0.0977	-0.0059	NA	NA	FALSE	FALSE	FALSE	2Zhaax	46535855	0.9298	0.0672	outcome	TRUE	reported	textfile	0.0207	0	8212	exposure	TRUE	reported	wVCNMM	textfile	2	1	TRUE	394872	0.0027	22.3268	25.4296
	rs6122439	A	C	A	C	0.1165	-0.0098	NA	NA	FALSE	FALSE	FALSE	2Zhaax	63401437	0.8963	0.0754	outcome	TRUE	reported	textfile	0.0249	0	8212	exposure	TRUE	reported	wVCNMM	textfile	2	1	TRUE	394872	0.0027	21.9433	25.4296
	rs6124830	C	T	C	T	0.1986	0.0828	NA	NA	FALSE	FALSE	FALSE	2Zhaax	46608139	0.1981	0.0643	outcome	TRUE	reported	textfile	0.0197	0	8212	exposure	TRUE	reported	wVCNMM	textfile	2	1	TRUE	394872	0.0122	101.629	25.4296
	rs6867787	C	T	C	T	-0.2601	-0.2264	NA	NA	FALSE	FALSE	FALSE	2Zhaax	175189706	0.1107	0.142	outcome	TRUE	reported	textfile	0.056	0	8212	exposure	TRUE	reported	wVCNMM	textfile	2	1	TRUE	394872	0.0026	21.5325	25.4296
	rs7191110	A	G	A	G	0.0762	0.016	NA	NA	FALSE	FALSE	FALSE	2Zhaax	84259070	0.7778	0.0567	outcome	TRUE	reported	textfile	0.017	0	8212	exposure	TRUE	reported	wVCNMM	textfile	2	1	TRUE	394872	0.0024	20.1574	25.4296
	rs7251254	A	G	A	G	0.1818	0.0466	NA	NA	FALSE	FALSE	FALSE	2Zhaax	8552222	0.6384	0.0991	outcome	TRUE	reported	textfile	0.0392	0	8212	exposure	TRUE	reported	wVCNMM	textfile	2	1	TRUE	394872	0.0026	21.5327	25.4296
	rs74399712	T	C	T	C	0.1261	0.0877	NA	NA	FALSE	FALSE	FALSE	2Zhaax	70676434	0.3485	0.0936	outcome	TRUE	reported	textfile	0.0268	0	8212	exposure	TRUE	reported	wVCNMM	textfile	2	1	TRUE	394872	0.0027	22.0962	25.4296
	rs9997519	T	C	T	C	0.0958	0.111	NA	NA	FALSE	FALSE	FALSE	2Zhaax	154552018	0.0869	0.0649	outcome	TRUE	reported	textfile	0.0205	0	8212	exposure	TRUE	reported	wVCNMM	textfile	2	1	TRUE	394872	0.0026	21.7803	25.4296
X-12738 levels	rs114762502	T	C	T	C	-0.4955	-1.0788	NA	NA	FALSE	FALSE	FALSE	0I5dVv	178321844	0.0568	0.5662	outcome	TRUE	reported	textfile	0.1074	0	5874	exposure	TRUE	reported	YupLzi	textfile	2	1	TRUE	394872	0.0036	21.2943	21.2795
	rs115621382	T	G	T	G	0.3186	0.0667	NA	NA	FALSE	FALSE	FALSE	0I5dVv	95227538	0.7042	0.1758	outcome	TRUE	reported	textfile	0.0687	0	5874	exposure	TRUE	reported	YupLzi	textfile	2	1	TRUE	394872	0.0036	21.4773	21.2795
	rs115665989	T	C	T	C	0.3477	0.268	NA	NA	FALSE	FALSE	FALSE	0I5dVv	76559278	0.2548	0.2353	outcome	TRUE	reported	textfile	0.0744	0	5874	exposure	TRUE	reported	YupLzi	textfile	2	1	TRUE	394872	0.0037	21.8217	21.2795
	rs12544035	A	G	A	G	-0.1009	-0.0734	NA	NA	FALSE	FALSE	FALSE	0I5dVv	141622825	0.2339	0.0616	outcome	TRUE	reported	textfile	0.0221	0	5874	exposure	TRUE	reported	YupLzi	textfile	2	1	TRUE	394872	0.0036	20.9366	21.2795
	rs140644844	T	C	T	C	-0.4307	-0.1702	NA	NA	FALSE	FALSE	FALSE	0I5dVv	18909929	0.6425	0.3667	outcome	TRUE	reported	textfile	0.0947	0	5874	exposure	TRUE	reported	YupLzi	textfile	2	1	TRUE	394872	0.0035	20.6708	21.2795
	rs143743534	A	G	A	G	-0.3005	-0.0878	NA	NA	FALSE	FALSE	FALSE	0I5dVv	60526046	0.6435	0.1897	outcome	TRUE	reported	textfile	0.0604	0	5874	exposure	TRUE	reported	YupLzi	textfile	2	1	TRUE	394872	0.0042	24.7299	21.2795
	rs148828998	A	G	A	G	-0.3093	-0.1354	NA	NA	FALSE	FALSE	FALSE	0I5dVv	64148157	0.6062	0.2626	outcome	TRUE	reported	textfile	0.0684	0	5874	exposure	TRUE	reported	YupLzi	textfile	2	1	TRUE	394872	0.0035	20.4276	21.2795
	rs149130651	C	T	C	T	-0.3497	0.0203	NA	NA	FALSE	FALSE	FALSE	0I5dVv	105010341	0.9469	0.3053	outcome	TRUE	reported	textfile	0.0776	0	5874	exposure	TRUE	reported	YupLzi	textfile	2	1	TRUE	394872	0.0034	20.3172	21.2795
	rs149706970	C	T	C	T	0.2936	0.0829	NA	NA	FALSE	FALSE	FALSE	0I5dVv	56457230	0.5066	0.1249	outcome	TRUE	reported	textfile	0.0654	0	5874	exposure	TRUE	reported	YupLzi	textfile	2	1	TRUE	394872	0.0034	20.1359	21.2795
	rs150826928	T	C	T	C	-0.3694	-0.2251	NA	NA	FALSE	FALSE	FALSE	0I5dVv	157189148	0.4299	0.2852	outcome	TRUE	reported	textfile	0.0734	0	5874	exposure	TRUE	reported	YupLzi	textfile	2	1	TRUE	394872	0.0043	25.341	21.2795
	rs2877985	G	A	G	A	-0.1314	-0.1128	NA	NA	FALSE	FALSE	FALSE	0I5dVv	177347743	0.1176	0.0721	outcome	TRUE	reported	textfile	0.0296	0	5874	exposure	TRUE	reported	YupLzi	textfile	2	1	TRUE	394872	0.0033	19.6936	21.2795
	rs34296934	A	G	A	G	-0.091	-0.0147	NA	NA	FALSE	FALSE	FALSE	0I5dVv	126013826	0.7939	0.0563	outcome	TRUE	reported	textfile	0.0199	0	5874	exposure	TRUE	reported	YupLzi	textfile	2	1	TRUE	394872	0.0035	20.8202	21.2795
	rs6480485	G	A	G	A	0.0859	0.1283	NA	NA	FALSE	FALSE	FALSE	0I5dVv	71052128	0.0126	0.0514	outcome	TRUE	reported	textfile	0.0187	0	5874	exposure	TRUE	reported	YupLzi	textfile	2	1	TRUE	394872	0.0036	21.0606	21.2795
	rs72935028	A	G	A	G	-0.2071	-0.096	NA	NA	FALSE	FALSE	FALSE	0I5dVv	64504348	0.3498	0.1027	outcome	TRUE	reported	textfile	0.0429	0	5874	exposure	TRUE	reported	YupLzi	textfile	2	1	TRUE	394872	0.004	23.3402	21.2795
	rs78017143	C	T	C	T	-0.3145	-0.1779	NA	NA	FALSE	FALSE	FALSE	0I5dVv	32567530	0.3868	0.2055	outcome	TRUE	reported	textfile	0.0705	0	5874	exposure	TRUE	reported	YupLzi	textfile	2	1	TRUE	394872	0.0034	19.8717	21.2795
	rs79606653	G	A	G	A	0.1194	-0.0373	NA	NA	FALSE	FALSE	FALSE	0I5dVv	54795320	0.6529	0.0829	outcome	TRUE	reported	textfile	0.0265	0	5874	exposure	TRUE	reported	YupLzi	textfile	2	1	TRUE	394872	0.0034	20.2934	21.2795
	rs79993169	A	G	A	G	0.2433	0.0104	NA	NA	FALSE	FALSE	FALSE	0I5dVv	146159546	0.9474	0.1576	outcome	TRUE	reported	textfile	0.0551	0	5874	exposure	TRUE	reported	YupLzi	textfile	2	1	TRUE	394872	0.0033	19.5194	21.2795
Choline to taurocholate ratio	rs10952376	A	C	A	C	-0.0844	-0.0787	NA	NA	FALSE	FALSE	FALSE	g4LJXL	152962972	0.1585	0.0558	outcome	TRUE	reported	textfile	0.018	0	7625	exposure	TRUE	reported	Kjjwe2	textfile	2	1	TRUE	394872	0.0029	21.9159	23.2766
	rs113132408	T	C	T	C	0.4539	0.0106	NA	NA	FALSE	FALSE	FALSE	g4LJXL	35959906	0.961	0.2168	outcome	TRUE	reported	textfile	0.1019	0	7625	exposure	TRUE	reported	Kjjwe2	textfile	2	1	TRUE	394872	0.0026	19.8431	23.2766
	rs117409421	G	A	G	A	0.2184	-0.0829	NA	NA	FALSE	FALSE	FALSE	g4LJXL	52505874	0.5563	0.1409	outcome	TRUE	reported	textfile	0.0454	0	7625	exposure	TRUE	reported	Kjjwe2	textfile	2	1	TRUE	394872	0.003	23.1409	23.2766
	rs13180309	G	A	G	A	-0.0786	-0.0613	NA	NA	FALSE	FALSE	FALSE	g4LJXL	36789899	0.241	0.0523	outcome	TRUE	reported	textfile	0.0164	0	7625	exposure	TRUE	reported	Kjjwe2	textfile	2	1	TRUE	394872	0.003	22.8197	23.2766
	rs141105780	G	T	G	T	-0.3661	-0.1613	NA	NA	FALSE	FALSE	FALSE	g4LJXL	61178427	0.3658	0.1783	outcome	TRUE	reported	textfile	0.0767	0	7625	exposure	TRUE	reported	Kjjwe2	textfile	2	1	TRUE	394872	0.003	22.7525	23.2766
	rs144490085	A	G	A	G	0.391	0.2458	NA	NA	FALSE	FALSE	FALSE	g4LJXL	185613786	0.1922	0.1885	outcome	TRUE	reported	textfile	0.0881	0	7625	exposure	TRUE	reported	Kjjwe2	textfile	2	1	TRUE	394872	0.0026	19.6796	23.2766
	rs17352162	C	T	C	T	-0.2445	-0.1769	NA	NA	FALSE	FALSE	FALSE	g4LJXL	48370321	0.2062	0.14	outcome	TRUE	reported	textfile	0.0513	0	7625	exposure	TRUE	reported	Kjjwe2	textfile	2	1	TRUE	394872	0.003	22.6855	23.2766
	rs188255354	T	C	T	C	-0.4102	0.0134	NA	NA	FALSE	FALSE	FALSE	g4LJXL	121181254	0.9433	0.1878	outcome	TRUE	reported	textfile	0.0855	0	7625	exposure	TRUE	reported	Kjjwe2	textfile	2	1	TRUE	394872	0.003	22.9957	23.2766
	rs2060717	A	G	A	G	-0.1967	-0.0586	NA	NA	FALSE	FALSE	FALSE	g4LJXL	128740695	0.5169	0.0904	outcome	TRUE	reported	textfile	0.0368	0	7625	exposure	TRUE	reported	Kjjwe2	textfile	2	1	TRUE	394872	0.0037	28.509	23.2766
	rs2426643	G	A	G	A	0.0887	0.0266	NA	NA	FALSE	FALSE	FALSE	g4LJXL	56717423	0.6054	0.0514	outcome	TRUE	reported	textfile	0.0162	0	7625	exposure	TRUE	reported	Kjjwe2	textfile	2	1	TRUE	394872	0.0039	30.07	23.2766
	rs28723382	T	C	T	C	0.2518	0.109	NA	NA	FALSE	FALSE	FALSE	g4LJXL	119859841	0.4172	0.1343	outcome	TRUE	reported	textfile	0.056	0	7625	exposure	TRUE	reported	Kjjwe2	textfile	2	1	TRUE	394872	0.0026	20.1736	23.2766
	rs335170	C	A	C	A	0.0786	0.0704	NA	NA	FALSE	FALSE	FALSE	g4LJXL	123146549	0.1691	0.0512	outcome	TRUE	reported	textfile	0.0165	0	7625	exposure	TRUE	reported	Kjjwe2	textfile	2	1	TRUE	394872	0.003	22.7118	23.2766
	rs34212586	T	C	T	C	0.0968	0.07	NA	NA	FALSE	FALSE	FALSE	g4LJXL	47341802	0.278	0.0645	outcome	TRUE	reported	textfile	0.021	0	7625	exposure	TRUE	reported	Kjjwe2	textfile	2	1	TRUE	394872	0.0028	21.2828	23.2766
	rs4774444	T	C	T	C	0.236	-0.1256	NA	NA	FALSE	FALSE	FALSE	g4LJXL	62639603	0.3315	0.1294	outcome	TRUE	reported	textfile	0.0534	0	7625	exposure	TRUE	reported	Kjjwe2	textfile	2	1	TRUE	394872	0.0026	19.5497	23.2766
	rs62206283	G	A	G	A	0.192	0.3582	NA	NA	FALSE	FALSE	FALSE	g4LJXL	31853669	0.0473	0.1806	outcome	TRUE	reported	textfile	0.0374	0	7625	exposure	TRUE	reported	Kjjwe2	textfile	2	1	TRUE	394872	0.0034	26.3815	23.2766
	rs72960519	G	A	G	A	-0.0973	-0.1074	NA	NA	FALSE	FALSE	FALSE	g4LJXL	160400285	0.0767	0.0607	outcome	TRUE	reported	textfile	0.0198	0	7625	exposure	TRUE	reported	Kjjwe2	textfile	2	1	TRUE	394872	0.0031	24.0175	23.2766
	rs73292524	G	A	G	A	-0.1751	-0.1858	NA	NA	FALSE	FALSE	FALSE	g4LJXL	76420368	0.2547	0.1632	outcome	TRUE	reported	textfile	0.0391	0	7625	exposure	TRUE	reported	Kjjwe2	textfile	2	1	TRUE	394872	0.0026	20.0668	23.2766
	rs76100534	G	A	G	A	-0.0993	0.0018	NA	NA	FALSE	FALSE	FALSE	g4LJXL	7095962	0.9838	0.086	outcome	TRUE	reported	textfile	0.0218	0	7625	exposure	TRUE	reported	Kjjwe2	textfile	2	1	TRUE	394872	0.0027	20.7463	23.2766
	rs76149982	A	C	A	C	0.174	0.152	NA	NA	FALSE	FALSE	FALSE	g4LJXL	10808360	0.1426	0.1037	outcome	TRUE	reported	textfile	0.0303	0	7625	exposure	TRUE	reported	Kjjwe2	textfile	2	1	TRUE	394872	0.0043	32.9129	23.2766
tryptophan to tyrosine ratio	rs10009978	T	C	T	C	-0.1133	-0.0788	NA	NA	FALSE	FALSE	FALSE	kPvnoF	136733702	0.3156	0.0785	outcome	TRUE	reported	textfile	0.0253	0	8226	exposure	TRUE	reported	RwWuaY	textfile	2	1	TRUE	394872	0.0024	20.0751	22.7093
	rs10900054	A	C	A	C	-0.084	0.0266	NA	NA	FALSE	FALSE	FALSE	kPvnoF	44507172	0.6536	0.0594	outcome	TRUE	reported	textfile	0.0184	0	8226	exposure	TRUE	reported	RwWuaY	textfile	2	1	TRUE	394872	0.0025	20.8442	22.7093
	rs11120709	T	C	T	C	-0.0708	0.0146	NA	NA	FALSE	FALSE	FALSE	kPvnoF	216003633	0.7772	0.0515	outcome	TRUE	reported	textfile	0.0152	0	8226	exposure	TRUE	reported	RwWuaY	textfile	2	1	TRUE	394872	0.0026	21.596	22.7093
	rs1134464	A	C	A	C	0.0753	0.0489	NA	NA	FALSE	FALSE	FALSE	kPvnoF	120968771	0.3647	0.0539	outcome	TRUE	reported	textfile	0.0164	0	8226	exposure	TRUE	reported	RwWuaY	textfile	2	1	TRUE	394872	0.0026	21.1578	22.7093
	rs113778185	C	T	C	T	0.3608	-0.2028	NA	NA	FALSE	FALSE	FALSE	kPvnoF	508892	0.4124	0.2474	outcome	TRUE	reported	textfile	0.0809	0	8226	exposure	TRUE	reported	RwWuaY	textfile	2	1	TRUE	394872	0.0024	19.872	22.7093
	rs1176456	C	T	C	T	-0.073	-0.0395	NA	NA	FALSE	FALSE	FALSE	kPvnoF	130692127	0.4412	0.0513	outcome	TRUE	reported	textfile	0.0156	0	8226	exposure	TRUE	reported	RwWuaY	textfile	2	1	TRUE	394872	0.0026	21.7713	22.7093
	rs117958383	C	T	C	T	-0.2527	0.0333	NA	NA	FALSE	FALSE	FALSE	kPvnoF	75631656	0.8825	0.2252	outcome	TRUE	reported	textfile	0.0512	0	8226	exposure	TRUE	reported	RwWuaY	textfile	2	1	TRUE	394872	0.003	24.3831	22.7093
	rs12212085	C	A	C	A	-0.1208	0.0031	NA	NA	FALSE	FALSE	FALSE	kPvnoF	111094633	0.9709	0.0858	outcome	TRUE	reported	textfile	0.0213	0	8226	exposure	TRUE	reported	RwWuaY	textfile	2	1	TRUE	394872	0.0039	32.1588	22.7093
	rs139751958	A	G	A	G	0.4796	0.3551	NA	NA	FALSE	FALSE	FALSE	kPvnoF	94869493	0.0164	0.148	outcome	TRUE	reported	textfile	0.0951	0	8226	exposure	TRUE	reported	RwWuaY	textfile	2	1	TRUE	394872	0.0031	25.405	22.7093
	rs146254089	A	G	A	G	0.3058	0.3119	NA	NA	FALSE	FALSE	FALSE	kPvnoF	69931252	0.1236	0.2025	outcome	TRUE	reported	textfile	0.0612	0	8226	exposure	TRUE	reported	RwWuaY	textfile	2	1	TRUE	394872	0.003	24.9906	22.7093
	rs2064508	C	T	C	T	0.2626	0.0683	NA	NA	FALSE	FALSE	FALSE	kPvnoF	10867433	0.6465	0.149	outcome	TRUE	reported	textfile	0.0584	0	8226	exposure	TRUE	reported	RwWuaY	textfile	2	1	TRUE	394872	0.0025	20.2272	22.7093
	rs2454663	C	T	C	T	-0.1061	-0.0802	NA	NA	FALSE	FALSE	FALSE	kPvnoF	57590610	0.2166	0.0649	outcome	TRUE	reported	textfile	0.0182	0	8226	exposure	TRUE	reported	RwWuaY	textfile	2	1	TRUE	394872	0.0041	33.8138	22.7093
	rs55775622	G	T	G	T	0.0692	0.0469	NA	NA	FALSE	FALSE	FALSE	kPvnoF	35586006	0.3624	0.0515	outcome	TRUE	reported	textfile	0.0156	0	8226	exposure	TRUE	reported	RwWuaY	textfile	2	1	TRUE	394872	0.0024	19.7868	22.7093
	rs61876075	G	A	G	A	0.1661	0.109	NA	NA	FALSE	FALSE	FALSE	kPvnoF	23758605	0.3131	0.1081	outcome	TRUE	reported	textfile	0.0369	0	8226	exposure	TRUE	reported	RwWuaY	textfile	2	1	TRUE	394872	0.0025	20.2179	22.7093
	rs66532723	A	G	A	G	-0.2528	-0.073	NA	NA	FALSE	FALSE	FALSE	kPvnoF	81406206	0.6947	0.186	outcome	TRUE	reported	textfile	0.0547	0	8226	exposure	TRUE	reported	RwWuaY	textfile	2	1	TRUE	394872	0.0026	21.3899	22.7093
	rs72774053	A	G	A	G	-0.3435	0.0072	NA	NA	FALSE	FALSE	FALSE	kPvnoF	5686985	0.9813	0.3072	outcome	TRUE	reported	textfile	0.0776	0	8226	exposure	TRUE	reported	RwWuaY	textfile	2	1	TRUE	394872	0.0024	19.5862	22.7093
	rs77268855	A	G	A	G	-0.149	0.0738	NA	NA	FALSE	FALSE	FALSE	kPvnoF	22285126	0.4623	0.1004	outcome	TRUE	reported	textfile	0.0336	0	8226	exposure	TRUE	reported	RwWuaY	textfile	2	1	TRUE	394872	0.0024	19.6434	22.7093
	rs77521810	G	A	G	A	-0.1184	-0.152	NA	NA	FALSE	FALSE	FALSE	kPvnoF	13419491	0.0891	0.0894	outcome	TRUE	reported	textfile	0.0266	0	8226	exposure	TRUE	reported	RwWuaY	textfile	2	1	TRUE	394872	0.0024	19.7453	22.7093
	rs79823475	C	T	C	T	0.2372	0.2665	NA	NA	FALSE	FALSE	FALSE	kPvnoF	53393609	0.2029	0.2093	outcome	TRUE	reported	textfile	0.0492	0	8226	exposure	TRUE	reported	RwWuaY	textfile	2	1	TRUE	394872	0.0028	23.2108	22.7093

## Sheet: steiger
exposure	correct_causal_direction	steiger_pval
3-(3-hydroxyphenyl)propionate levels	TRUE	8.37042e-74
Xylose levels	TRUE	6.67363e-103
X-25810 levels	TRUE	2.21924e-134
Glycochenodeoxycholate glucuronide (1) levels	TRUE	3.69567e-200
Adenosine 5'-diphosphate (ADP) to fructose ratio	TRUE	1.03996e-117
Propionylcarnitine (c3) levels	TRUE	4.48226e-163
(R)-3-hydroxybutyrylcarnitine levels	TRUE	3.22389e-85
Alpha-ketoglutarate levels	TRUE	3.4516e-109
X-12738 levels	TRUE	2.25544e-78
Choline to taurocholate ratio	TRUE	5.989e-94
tryptophan to tyrosine ratio	TRUE	5.01515e-91

## Sheet: reverse-MR
outcome	method	OR(95%CI)	pval	p(fdr)
Propionylcarnitine (c3) levels	MR Egger	0.9968(0.8975,1.107)	0.9545	0.9545
	Weighted median	0.9838(0.9314,1.0392)	0.5593	0.7918
	IVW	0.9785(0.9386,1.0201)	0.3061	0.7918
	Simple mode	0.9805(0.908,1.0588)	0.6334	0.7918
	Weighted mode	0.9823(0.9179,1.0513)	0.6246	0.7918
	BWMR	0.9785(0.9355,1.0234)	0.3427
	MR-PRESSO	0.9785(0.9542,1.0928)	0.302
3-(3-hydroxyphenyl)propionate levels	MR Egger	0.9607(0.8546,1.0799)	0.5314	0.9511
	Weighted median	1.0089(0.9469,1.0749)	0.7852	0.9511
	IVW	1.0339(0.9855,1.0846)	0.1724	0.8621
	Simple mode	0.9943(0.9024,1.0955)	0.9114	0.9511
	Weighted mode	0.9976(0.9272,1.0734)	0.9511	0.9511
	BWMR	1.036(0.9812,1.0938)	0.202
	MR-PRESSO	1.0339(0.9858,1.062)	0.2214
(R)-3-hydroxybutyrylcarnitine levels	MR Egger	0.9266(0.8293,1.0352)	0.2353	0.2353
	Weighted median	1.0513(0.9901,1.1162)	0.1023	0.1764
	IVW	1.0414(0.9939,1.0911)	0.0884	0.1764
	Simple mode	1.0977(0.9972,1.2083)	0.1058	0.1764
	Weighted mode	1.0627(0.9811,1.151)	0.1863	0.2329
	BWMR	1.0462(0.9985,1.0962)	0.0578
	MR-PRESSO	1.0414(0.9238,1.129)	0.1393
Xylose levels	MR Egger	1.019(0.9052,1.1471)	0.7682	0.7682
	Weighted median	0.9696(0.9098,1.0333)	0.3412	0.7454
	IVW	0.9713(0.9264,1.0184)	0.2277	0.7454
	Simple mode	0.9728(0.8833,1.0714)	0.5963	0.7454
	Weighted mode	0.9712(0.8961,1.0527)	0.5041	0.7454
	BWMR	0.9694(0.9221,1.019)	0.2222
	MR-PRESSO	0.9713(0.9451,1.0144)	0.2301
Alpha-ketoglutarate levels	MR Egger	1.0447(0.9369,1.1649)	0.4674	0.7055
	Weighted median	0.9766(0.9228,1.0335)	0.4123	0.7055
	IVW	0.9768(0.9354,1.02)	0.2881	0.7055
	Simple mode	0.9964(0.9109,1.0899)	0.9392	0.9392
	Weighted mode	0.9794(0.9159,1.0473)	0.5644	0.7055
	BWMR	0.9753(0.9321,1.0205)	0.2799
	MR-PRESSO	0.9768(0.9507,1.0129)	0.3214
X-12738 levels	MR Egger	0.9925(0.8691,1.1335)	0.9162	0.9211
	Weighted median	0.9963(0.9324,1.0645)	0.9128	0.9211
	IVW	1.0132(0.9626,1.0664)	0.6157	0.9211
	Simple mode	0.9847(0.8998,1.0775)	0.7481	0.9211
	Weighted mode	0.9957(0.9168,1.0813)	0.9211	0.9211
	BWMR	1.0144(0.9613,1.0704)	0.6021
	MR-PRESSO	1.0132(0.9948,1.0316)	0.616
X-25810 levels	MR Egger	0.9856(0.8845,1.0983)	0.8039	0.8039
	Weighted median	0.9775(0.9252,1.0328)	0.4182	0.6415
	IVW	0.9858(0.9444,1.029)	0.5132	0.6415
	Simple mode	0.971(0.9016,1.0458)	0.4667	0.6415
	Weighted mode	0.9737(0.9157,1.0354)	0.4279	0.6415
	BWMR	0.985(0.9422,1.0297)	0.5033
	MR-PRESSO	0.9858(0.9636,1.0179)	0.4167
Glycochenodeoxycholate glucuronide (1) levels	MR Egger	0.9372(0.8422,1.0429)	0.2878	0.4065
	Weighted median	0.9713(0.9194,1.0261)	0.2983	0.4065
	IVW	0.9797(0.939,1.0221)	0.3426	0.4065
	Simple mode	0.9599(0.8772,1.0502)	0.4065	0.4065
	Weighted mode	0.9563(0.8793,1.0401)	0.3372	0.4065
	BWMR	0.9807(0.9385,1.0249)	0.3874
	MR-PRESSO	0.9797(0.957,1.0024)	0.2775
Adenosine 5'-diphosphate (ADP) to fructose ratio	MR Egger	1.1244(0.9718,1.301)	0.176	0.44
	Weighted median	0.9436(0.8724,1.0206)	0.1466	0.44
	IVW	0.9958(0.9347,1.0608)	0.8961	0.8961
	Simple mode	0.9377(0.8153,1.0785)	0.4021	0.5026
	Weighted mode	0.9377(0.8408,1.0458)	0.2917	0.4861
	BWMR	0.996(0.9348,1.0613)	0.9022
	MR-PRESSO	0.9958(0.9719,1.0197)	0.9004
Choline to taurocholate ratio	MR Egger	0.9774(0.8709,1.0968)	0.7133	0.7133
	Weighted median	1.0606(0.9999,1.125)	0.0506	0.1284
	IVW	1.0462(0.9997,1.0948)	0.0513	0.1284
	Simple mode	1.067(0.9758,1.1668)	0.2049	0.2561
	Weighted mode	1.0663(0.9945,1.1432)	0.1211	0.2019
	BWMR	1.0494(1.0006,1.1007)	0.0474
	MR-PRESSO	1.0462(0.9297,1.1227)	0.0891
tryptophan to tyrosine ratio	MR Egger	1.0738(0.9527,1.2101)	0.3082	0.3082
	Weighted median	1.0591(1.0014,1.1201)	0.0445	0.1114
	IVW	1.0498(1.0047,1.0969)	0.0302	0.1114
	Simple mode	1.06(0.9786,1.1482)	0.2121	0.2652
	Weighted mode	1.0657(0.995,1.1413)	0.1287	0.2146
	BWMR	1.051(1.0034,1.1009)	0.0354
	MR-PRESSO	1.0498(1.039,1.0605)	0.0202
